# Supplementary material for: TGF-β1 induces PD-1 expression in macrophages through SMAD3/STAT3 cooperative signaling in chronic inflammation
Source: JCI Insight. 2024 Mar 5;9(7):e165544. doi: 10.1172/jci.insight.165544 (PMC11128204; doi:10.1172/jci.insight.165544)
Supplement: Supporting data values [file jciinsight-9-165544-s172.xlsx]

## Sheet: Fig.1F
	PD-1low	PD-1hi		PD-1low	PD-1hi		PD-1low	PD-1hi		PD-1low	PD-1hi		PD-1low	PD-1hi
	Arg-1	Arg-1		PD-L1	PD-L1		PD-L2	PD-L2		TGF-β1	TGF-β1		IL-10	IL-10
	0.94	55.03		0.93	8.2		1.01	3.05		1.11	1.63		1.16	4.96
	1.05	64.97		1.09	5.48		0.99	2.83		0.9	1.57		0.86	4.54
	1	59.79		1	6.7		1	2.94		1	1.6		1	4.75

## Sheet: Fig.1G
	CTLA-4	CTLA-4		PD-L1	PD-L1		PD-L2	PD-L2
	PD-1 KO(%)	WT(%)		PD-1 KO(%)	WT(%)		PD-1 KO(%)	WT(%)
	10.3	36.4		8.01	18.9		5.8	12.3
	5.39	36.2		13.6	22.1		8.08	17.1
	5.59	32.1		11.9	16.9		5.61	18.2
	2.87	32.1		8.13	19.6		6.74	14.8
	8.9	28.1		13.1	20.3		6.59	19.2

## Sheet: Fig.2C
	Colon	Tumor(MC38)
	0.744051	10.9624
	0.783742	14.036
	0.82962	16.9389
	1.62027	12.8026

## Sheet: Fig.2D
	Normal	S japonicum
	1.27841	8.15993
	0.50141	6.69983
	1.23296	11.2617

## Sheet: Fig.2E
	Left panel: PD-1 Mφ(%)			Right panel: PD-1 MFI
	PBS	TGF-β1		IgG	α-TGF-β1
	61.5	90.7		56.4	8.09
	43.2	80.3		54.7	20.4
	55.3	82.3		56.3	39.4
	48.3	86.3		45	15.2
	31.8	84.8		47	19.3

## Sheet: Fig.2F
	Left panel: PD-1 Mφ(%)			Right panel: PD-1 MFI
	PBS	TGF-β1		IgG	α-TGF-β1
	53.8	74.6		57	40.5
	55.3	76.8		60.8	24.9
	51.9	72.3		54.8	29.3
	52.5	72.6		53.3	29.2
	59	80.2		61.4	36.7
					s

## Sheet: Fig.3B
	PD-1low Mφ(%)	PD-1hi Mφ(%)
	4.99307	75.5618
	20.8234	79.496
	24.0952	84.4693
	12.8892	61.2137
	6.469	91.2137
	26.2232	64.2117
	18.138	88.1279
	14.4521	84.5517
	21.0273	87.7397
	21.5116	81.2343
	24.2517	78.9222
	9.09091	79.6909

## Sheet: Fig.3C
	TGFβ-RI- Mφ	TGFβ-RI+ Mφ
	219	1343
	441	1958
	202	1286
	876	2959
	220	1300
	842	1431
	795	2142
	707	1134
	168	2122
	368	2979
	231	978
	536	2059

## Sheet: Fig.3D
	TGFβR I	TGFβR I		TGFβR II	TGFβR II		TGFβR III	TGFβR III
	PD-1low	PD-1hi		PD-1low	PD-1hi		PD-1low	PD-1hi
	0.98	3.88		1.02	1.84		0.62	22.39
	0.96	4.04		0.99	1.92		0.61	23.27
	1.05	4.09		1.01	1.91		1.66	20.83
	1.02	4.25		0.99	1.99		1.62	21.65

## Sheet: Fig.3F
	PD-1low Mφ(%)	PD-1hi Mφ(%)
	10.4	35.9
	11.8	37.1
	12	15.5
	11.8	34.5

[truncated: 38 more sheets: Fig.3H, Fig.3I, Fig.4A, Fig.4B, Fig.4C, Fig.4D, Fig.5B, Fig.5C, Fig. 5E, Fig.5F, Fig.5H, Fig.5I, Fig.5J, Fig.5K, Fig.5L, Fig.6B, Fig.6D, Fig.6E, Fig.6G, Fig.6I …]
